# Supplementary material for: Health Literacy and Self-Care in Patients with Chronic Illness: A Systematic Review and Meta-Analysis Protocol
Source: Healthcare (Basel). 2024 Mar 31;12(7):762. doi: 10.3390/healthcare12070762 (PMC11011384; doi:10.3390/healthcare12070762)
Supplement: Supplementary file 1 [file healthcare-12-00762-s001.zip]

Archive with 1 entries (1 files):
- healthcare-2888560-supplementary.pdf
